# Supplementary material for: Sources and pathways of carbon and nitrogen of macrophytes and sediments using stable isotopes in Al-Kharrar Lagoon, eastern Red Sea coast, Saudi Arabia
Source: PLoS One. 2024 Apr 25;19(4):e0299562. doi: 10.1371/journal.pone.0299562 (PMC11045092; doi:10.1371/journal.pone.0299562)
Supplement: S1 Table — This table (XLSX) can be accessed in the SEANOE repository: https://doi.org/10.17882/98765. (XLSX) [file pone.0299562.s001.xlsx]

## Sheet: Sheet1
Author Names: Ramadan H. Abu-Zied, Mohammed I. Orif, Rashad A. Bantan, Radwan Al-Farawati, Mohammed A. Ghandourah, Mohammed H. Aljahdali
Affiliation: King Abdulaziz Universty, Faculty of Marine Sciences, Jeddah, Saudia Arabia
Corresponding Author: Ramadan Abu-Zied (rabuzied@kau.edu.sa)
Station number list, coordinates and the values of C%, N%, C/N ratio, δ13C and δ15N in the tissues of taxa and sediments in Al-Kharrar Lagoon, eastern Red Sea coast, SA, collected October 2020.
Station Number	Latitude	Longitude	Sediment substrates	Halophyte substrates	Taxa name	C%	N%	C/N ratio	δ13C	δ15N
KL1	22.957052°	38.842416°	Mud flat		Mangrove leaves	42.25	1.83	23.09	-27.19	2.01
					Mangrove roots	24.63	0.93	26.43	-25.58	-0.51
					Sediments	2.68	0.33	8.05	-15.07	0.82
					Acanthophora sp.	36.03	1.82	19.82	-12.44	1.5
					Cyanobacteria	28.74	1.71	17.08	-15.78	2.41
KL2	22.957660°	38.844350°	Fine sand, halophyte- dominated	Fine sand	Sediments	4.07	0.28	14.73	-23.79	6.32
					Salicornia fruticosa	30.52	1.66	20.25	-28.51	6.77
KL3	22.959954°	38.846851°	Mud flat		Mangrove leaves	47.8	1.48	32.27	-27.41	2.08
					Mangrove roots	29.08	1.34	21.7	-28.47	3
					Mangrove roots	40.83	0.88	46.22	-26.04	-1.45
					Sediments	4.23	0.48	8.87	-15.65	1.77
					Halophila stipulacea	31.94	1.34	27.88	-7.98	2.61
					Laurencia obtusa	38.59	2.85	13.53	-16.15	2.85
KL4	22.943214°	38.863484°	Mud flat	Algal-mats	Mangrove leaves	47.48	1.16	40.84	-26.67	4.28
					Mangrove roots	24.49	1.25	19.59	-24.62	1.82
					Sediments	10.08	1.21	8.36	-15.45	1.95
					Halophila stipulacea	35.09	1.68	20.85	-11.02	2.89
					Salicornia fruticosa	26.11	0.78	34.85	-26.69	4.82
KL5	22.925980°	38.882169°	Mud flat	Algal-mats, sabkha	Mangrove leaves	49.14	1.4	35.05	-27.03	1.96
					Mangrove roots	42.82	0.7	61.07	-26.23	0.93
					Sediments	7.44	0.97	7.67	-13.94	2.09
					Acanthophora sp.	32.56	1.36	24.15	-17.51	2.46
					Colpomenia sinuosa	36.09	1.51	24.04	-5.69	-0.35
					Sargassum sp. 1	33.36	1.02	33.12	-16.44	0.11
					Turbinaria conoides	32.99	0.98	33.69	-8.33	-0.28
					Salicornia fruticosa	31.46	2.19	15.44	-28.11	10.58
KL6	22.909654°	38.895413°	Mud flat	Algal-mats, sabkha	Mangrove leaves	47.45	1.22	38.94	-25.75	-6.46
					Mangrove roots	22.91	1.22	18.84	-23.51	-5.49
					Sediments	4.27	0.52	8.2	-13.76	2.25
					Acanthophora sp.	38.11	1.67	22.84	-14.47	1.5
					Colpomenia sinuosa	37.47	1.4	26.76	-6.79	-0.2
					Sargassum sp. 1	32.91	1.04	31.56	-13.68	1.26
					Turbinaria conoides	32.45	1.01	32.05	-7.29	0.04
					Halophila stipulacea leaves	30.65	1.19	25.84	-6.84	2.38
					Halophila stipulacea roots	18.3	0.29	62.15	-8.11	0.14
					Anabasis setifera	21.94	1.43	15.36	-30.02	6
KL7	22.881830°	38.912753°	Mud flat	Algal-mats	Mangrove leaves	34.32	2.29	14.98	-28.54	-1.94
					Mangrove roots	26.51	0.86	30.96	-27.11	-0.49
					Mangrove roots	40.95	0.61	67.46	-27.25	-1.61
					Sediments	4.15	0.51	8.07	-16.43	2.51
					Acanthophora sp.	40.67	2.88	14.13	-13.22	2.56
					Sargassum latifolium	32.92	1.6	20.58	-15.11	1.18
					Turbinaria conoides	31.53	1.01	31.17	-7.9	0.15
					Laurencia obtusa	36.07	1.97	18.31	-14.82	0.8
					Digenea simplex	41.08	1.31	31.43	-16.86	1.28
					Halophila stipulacea	35.69	2.04	17.52	-8.7	3.74
					Salicornia fruticosa	32.95	2.83	11.73	-27.96	3.44
					Codium cf. C. edule	8.56	2.26	3.79	-12.62	3.11
					Sponge (unknown)	41.51	13.13	3.16	-9.62	1.37
KL8	22.869933°	38.924575°	Mud flat	Algal-mats, sabkha	Sediments	3.88	0.5	7.81	-13.39	1.87
					Sargassum sp. 1	40.43	1.88	21.45	-13.15	-2.38
					Halophila stipulacea	28.78	0.81	35.59	-7.86	2.72
					Salicornia fruticosa	28.38	1.55	18.41	-26.85	4.07
					Sponge (unknown)	35.54	11.74	3.03	-10.8	2.94
KL9	22.854456°	38.927565°	Mud flat	Sabkha	Sediments	7.86	0.92	8.56	-11.54	1.51
					Sargassum sp. 1	37.62	1.21	31	-12.83	1.46
					Cymodocea rotundata	41.06	1.94	21.15	-11.63	1.42
					Anabasis setifera	21.69	2.26	9.61	-30.14	6.74
					Salicornia fruticosa	34.06	2.97	11.46	-28.37	9.04
					Demospongiae sp.	35.66	11.4	3.15	-10.9	2.23
KL10	22.851010°	38.949204°	Mud flat	Raised sand with sabkha	Sediments	7.94	0.91	8.69	-12.71	1.11
					Acanthophora sp.	34.46	2.09	16.47	-13.87	2.7
					Colpomenia sinuosa	18.28	0.66	27.69	-2.66	0.12
					Halophila stipulacea	33.4	1.76	19.02	-7.43	3.27
					Anabasis setifera	20.74	2.46	8.43	-30.89	5.19
					Salicornia fruticosa	27	1.51	20.49	-27.64	4.59
KL11	22.861575°	38.972485°	Algal mats	Algal mats	Sediments	7.31	1.03	7.1	-9	1.97
KL12	22.862384°	38.969398°	Mangroves		Mangrove leaves	35.72	1.27	28.24	-28.22	3.12
					Mangrove roots	26.05	0.95	27.52	-23.82	2.53
					Mangrove roots	33.62	0.48	70.11	-23.7	1.84
					Sediments	5.86	0.33	17.95	-25.25	3.28
					Cyanobacteria	28.51	1.75	16.28	-19.25	1.89
					Laurencia obtusa	19.4	1.55	12.51	-16.31	4.25
					Halophila stipulacea	29.86	0.82	36.58	-7.97	0.44
KL13	22.885887°	38.955178°	Mangroves		Mangrove leaves	43.64	1.57	27.83	-26.48	5.06
					Mangrove roots	41.66	0.74	56.33	-25.43	0.58
					Sediments	0.25	0.04	5.83	-19.4	-7.59
					Halophila stipulacea	29.09	1.18	24.74	-6.68	1.85
KL14	22.915115°	38.932422°	Mud flat	Sabkha	Mangrove leaves	43.52	1.32	33.02	-27.13	2.39
					Mangrove roots	25.69	0.76	33.85	-25.46	0.36
					Sediments	0.61	0.05	11.81	-17.76	-3.04
					Anabasis setifera	20.07	1.83	10.97	-29.04	4.73
					Zygophyllum coccineum	23.4	1.48	15.9	-27.75	1.83
KL15	22.955133°	38.917260°	Mud flat	Sabkha	Mangrove leaves	45.1	1.75	25.73	-26.61	2.37
					Mangrove roots	37.42	0.51	72.91	-26.4	-3.61
					Sediments	0.93	0.07	13.54	-19.94	-2.52
					Cymodocea rotundata	40.38	3.07	13.14	-6.14	1.51
					Halophila stipulacea	32.53	0.59	54.75	-7.88	2.49
KL16	22.967929°	38.887286°	Algal mats	Algal mats	Zygophyllum coccineum	19.8	1.18	16.81	-29.86	4.09
KL17	22.980615°	38.856367°	Mud flat		Mangrove leaves	44.14	1.53	28.86	-27.42	2.84
					Mangrove roots	24.64	0.71	34.8	-25.04	0.8
					Sediments	0.71	0.06	11.46	-15.54	-1.17
					Caulerpa racemosa	41.16	2.34	17.67	-10.07	2.13
KL18	22.994418°	38.827968°	Mud, algal mats		Mangrove leaves	45.43	1.68	27.05	-26.11	3.94
					Mangrove roots	26.28	0.64	40.91	-22.81	2.93
					Sediments	0.57	0.09	6.74	-16.87	-0.48
KL19	22.980550°	38.824317°	Mud flat	Raised sand beach	Mangrove leaves	41.92	1.98	21.22	-27.39	3.07
					Mangrove roots	39.91	0.74	53.95	-25.9	1.19
					Sediments	2.96	0.4	7.4	-13.66	3.4
					Acanthophora sp.	33.61	1.7	19.75	-13.87	1.9
					Turbinaria conoides	33.19	1.1	30.17	-10.3	0.3
					Anabasis setifera	22.98	1.66	13.95	-21.86	9.79
					Zygophyllum coccineum	22.8	1.29	17.77	-27.5	5.88
KL20	22.851779°	38.905321°	Seagrasses	Raised sand beach	Sediments	10.64	1.37	7.79	-12.37	0.45
					Laurencia obtusa	35.04	2.32	15.12	-15.84	2.61
					Digenea simplex	36.34	1.45	25.08	-16.02	0.11
					Zygophyllum coccineum	23.67	1.24	19.05	-30.44	1.35
					Atriplex sp.	26.67	1.06	25.14	-15.19	2.84
					Suaeda vermiculata	26.74	0.85	32.68	-14.15	1.92
					Demospongiae sp.	37.29	11.66	3.2	-10.21	-1.02
KL21	22.886383°	38.885163°	Seagrasses	Raised sand beach	Sediments	16.77	1.66	10.11	-10.05	0.82
					Acanthophora sp.	38.42	1.07	35.87	-16.56	-0.61
					Thalassia hemprichii leaves	37.88	2.6	14.59	-13.81	-2.17
					Thalassia hemprichii roots	31.73	0.8	39.77	-7.5	0.11
					Zygophyllum coccineum	26.18	1.36	19.33	-27.27	7.29
					Atriplex sp.	26.79	1.42	18.92	-15.03	6.9
					Suaeda vermiculata	16.49	0.44	37.19	-11.91	-0.34
KL22	22.905523°	38.873889°	Seagrasses	Raised sand beach	Sediments	17.23	1.31	13.2	-9.6	0.76
					Turbinaria conoides	28.97	0.89	32.92	-5.46	1.01
					Laurencia obtusa	34.02	2.33	14.59	-14.38	3.07
					Thalassia hemprichii leaves	36.18	2.26	16.03	-5.14	1.08
					Thalassia hemprichii roots	32.65	1.28	25.57	-6.68	0.29
					Zygophyllum coccineum	25.72	1.18	21.91	-28.56	1.95
					Atriplex sp.	27.51	1.89	14.79	-16.14	3.53
					Suaeda vermiculata	22.61	0.92	24.62	-12.36	0.46
KL23	22.923982°	38.859576°	Seagrasses	Raised sand beach	Sediments	11.65	1.03	11.26	-11.06	0.14
					Laurencia obtusa	33.97	2.23	15.23	-16.42	2.2
					Thalassia hemprichii leaves	32.68	1.34	24.39	-6.58	0.9
					Thalassia hemprichii roots	31.91	0.67	47.78	-6.1	0.88
					Zygophyllum coccineum	27.77	1.06	26.12	-30.69	-0.55
					Atriplex sp.	29.23	1.64	17.8	-15.39	3.01
KL24	22.901290°	38.919646°	Mangroves		Mangrove leaves	41.32	1.65	25.03	-27.81	0.91
					Mangrove roots	45.34	1.02	44.39	-25.65	-0.82
					Sediments	21.27	1.81	11.76	-20.08	1.36
					Acanthophora sp.	34.86	1.85	18.88	-14.2	2.73
					Cyanobacteria	39.26	2.85	13.82	-18.83	0.51
					Cymodocea rotundata leaves	40.72	2.9	14.04	-7.18	0.47
					Cymodocea rotundata roots	32.65	0.32		-8.12	-4.92
KL25	22.895182°	38.920185°	Mangroves		Mangrove leaves	42.34	1.79	23.71	-26.16	2.71
					Mangrove roots	30.76	1.21	25.39	-26.89	-0.39
					Sediments	10.6	1.05	10.09	-19.1	0.82
					Sargassum sp. 2	34.54	1.5	23.04	-12.23	0.98
					Laurencia obtusa	30.47	2.58	11.83	-13.52	2.12
KL26	22.884836°	38.924849°	Mangroves		Mangrove leaves	43.69	1.69	25.86	-25.85	0.49
					Mangrove roots	41.18	0.83	49.87	-25.88	-1.04
					Sediments	5.33	0.58	9.21	-17.57	2.84
					Acanthophora sp.	28.92	1.76	16.42	-15.08	3.17
					Laurencia obtusa	25.31	1.26	20.02	-13.76	0.89
					Padina boryana	37.9	1.8	21.07	-9.69	-0.12
					Cymodocea rotundata	38.73	2.34	16.54	-8.86	0.68
					Hyrtios erectus	36.64	7.77	4.9	-10.31	1.12
KL27	22.879264°	38.933989°	Mangroves		Mangrove leaves	45.68	1.63	28.1	-26.9	3.17
					Mangrove roots	41.53	0.6	68.64	-24.61	2.11
					Mangrove roots	40.98	0.53	77.46	-24.78	-0.03
					Sediments	6.68	0.39	17.33	-9.46	2.32
					Acanthophora sp.	33.93	1.49	22.75	-14.16	1.96
KL28	22.935020°	38.879564°	Mangroves		Mangrove leaves	44.59	1.5	29.75	-28.62	0.6
					Mangrove roots	28.1	0.85	32.96	-23.99	-0.05
					Sediments	10.8	1.05	10.26	-22.04	1.59
					Cyanobacteria	33.27	1.78	18.74	-21.23	-0.21
					Sargassum sp. 1	31.99	0.96	33.56	-16.88	2.34
					Laurencia obtusa	26.82	1.54	17.42	-17.33	1.37
					Demospongiae sp.	38.13	12.35	3.11	-11.75	-0.38
					Sponge (unknown)	36.73	10.34	3.58	-11.53	1.5
KL29	22.947876°	38.865848°	Mangroves		Mangrove leaves	47.21	1.04	45.52	-27.08	1.81
					Mangrove roots	40.79	0.6	68.04	-22.23	-0.1
					Sediments	8.15	1.09	7.44	-17.35	1.87
					Laurencia obtusa	38.2	2.55	14.99	-18.45	1.4
					Digenea sp.	40.65	2.16	18.83	-19.72	1.21
KL30	22.957711°	38.855001°			Digenea simplex	41.45	1.3	31.98	-14.29	1.17
KL31	22.856632°	38.919671°	Seagrasses	Algal mats, sabkha	Sediments	3.3	0.35	9.37	-12.29	3.15
					Acanthophora sp.	33.28	2.01	16.52	-14.66	1.62
					Sargassum sp. 1	38.99	1.56	25.05	-13.7	1.25
					Halophila stipulacea	32.4	2.02	16.03	-7.43	3.71
					Anabasis setifera	23.04	1.67	13.86	-29.75	9.22
					Salicornia fruticosa	24.7	1.78	13.88	-27.21	3.36
